# Supplementary material for: The Impact of Malnutrition Risk and Perioperative Complications in Gastrointestinal Cancer Patients Undergoing Elective Major Surgery: A Prospective Observational Multicenter Study
Source: Nutrients. 2026 Jan 20;18(2):325. doi: 10.3390/nu18020325 (PMC12844973; doi:10.3390/nu18020325)
Supplement: Supplementary file 1 [file nutrients-18-00325-s001.zip]

Archive with 1 entries (1 files):
- nutrients-4016919-supplementary.pdf
